# Supplementary material for: Novel 5-Oxopyrrolidine-3-carbohydrazides as Potent Protein Kinase Inhibitors: Synthesis, Anticancer Evaluation, and Molecular Modeling
Source: Int J Mol Sci. 2025 Mar 29;26(7):3162. doi: 10.3390/ijms26073162 (PMC11989890; doi:10.3390/ijms26073162)
Supplement: Supplementary file 1 [file ijms-26-03162-s001.zip]

Archive with 1 entries (1 files):
- ijms-3530935-supplementary.pdf
